# Supplementary material for: Comparative proteome profiles of Polygonatum cyrtonema Hua rhizomes (Rhizoma Ploygonati) in response to different levels of cadmium stress
Source: BMC Plant Biol. 2023 Mar 20;23:149. doi: 10.1186/s12870-023-04162-6 (PMC10026435; doi:10.1186/s12870-023-04162-6)
Supplement: Supplementary file 1 — Additional file 1: Supplementary Table 1. Absorbance and concentration of the protein samples extracted from Cadmium treated Rhizoma Polygonati. Supplementary Table 2. List of differentially expressed proteins in cadmium treated Rhizoma Polygonati. [file 12870_2023_4162_MOESM1_ESM.xlsx]

## Sheet: Table S1
Supplementary Table 1. Absorbance and concentration of the protein samples extracted from Cadmium treated Rhizoma Polygonati.
Treatment	Absorbance 1	Absorbance 2	Absorbance 3	mean absorbance	Assay concentration (ug/uL)	True Concentration (ug/uL)
D1	0.413	0.412	0.416	0.414	0.373	3.732
D1	0.259	0.257	0.256	0.257	0.23	2.304
D1	0.499	0.506	0.505	0.503	0.455	4.55
D2	0.45	0.452	0.459	0.454	0.41	4.097
D2	0.293	0.293	0.301	0.296	0.265	2.654
D2	0.368	0.371	0.373	0.371	0.334	3.339
D3	0.416	0.414	0.418	0.416	0.375	3.753
D3	0.375	0.375	0.375	0.375	0.338	3.379
D3	0.435	0.436	0.438	0.436	0.394	3.939
D4	0.343	0.342	0.34	0.342	0.307	3.074
D4	0.309	0.302	0.309	0.307	0.275	2.755
D4	0.341	0.344	0.345	0.343	0.309	3.09
D5	0.507	0.506	0.509	0.507	0.459	4.587
D5	0.504	0.501	0.501	0.502	0.454	4.538
D5	0.366	0.369	0.372	0.369	0.332	3.324

## Sheet: Table S2
Supplementary Table 2. List of differentially expressed proteins in cadmium treated Rhizoma Polygonati.
Pathway	ProteinID	D1	D2	D3	D4	D5	D1vsD2	D1vsD3	D1vsD4	D1vsD5	Annotation
Alanine, aspartate and glutamate metabolism	XP_020246021.1	15.0112	14.4732	14.2683	14.0848	14.7086	0	-0.742888	-0.926326	0	adenylosuccinate synthetase 2, chloroplastic-like
Alanine, aspartate and glutamate metabolism	PKA49849.1	13.5959	12.9681	13.1202	10.7481	14.558	0	0	-2.84787	0	Adenylosuccinate synthetase, chloroplastic
Alanine, aspartate and glutamate metabolism	PKA64846.1	9.97149	11.198	12.6865	12.1089	11.0854	0	2.71504	2.13741	0	Alanine--glyoxylate aminotransferase 2 like 3, mitochondrial
Alanine, aspartate and glutamate metabolism	AWN56745.1	9.23603	10.2809	10.9039	11.0658	10.9681	0	0	1.82978	0	aldehyde dehydrogenase 5F1
Alanine, aspartate and glutamate metabolism	XP_020261494.1	10.8129	12.8947	11.2559	12.8112	13.0085	2.08175	0	0	2.19554	argininosuccinate lyase, chloroplastic
Alanine, aspartate and glutamate metabolism	ONK59585.1	14.4382	13.9856	13.9812	13.5287	14.47	0	0	-0.909559	0	aspartate aminotransferase, cytoplasmic
Alanine, aspartate and glutamate metabolism	XP_020702421.1	13.5709	13.1143	12.6227	12.9665	12.8888	0	-0.948208	-0.604484	-0.682128	aspartate carbamoyltransferase, chloroplastic
Alanine, aspartate and glutamate metabolism	PKA64257.1	14.1811	10.6977	9.28815	8.88948	12.5069	0	-4.89294	-5.29161	0	Biotin carboxylase 2, chloroplastic
Alanine, aspartate and glutamate metabolism	ONK63808.1	14.1124	14.3563	14.4125	14.7875	14.4878	0	0	0.675061	0	carbamoyl-phosphate synthase / aspartate carbamoyltransferase / dihydroorotase
Alanine, aspartate and glutamate metabolism	XP_020578865.1	10.2981	9.8951	9.48914	8.69072	9.70673	0	0	-1.60736	0	carbamoyl-phosphate synthase large chain, chloroplastic
Alanine, aspartate and glutamate metabolism	XP_020256866.1	13.0265	12.836	10.1897	12.1219	9.47262	0	-2.83684	0	-3.55388	glutamate decarboxylase
Alanine, aspartate and glutamate metabolism	PKA59753.1	10.1419	13.0152	13.1017	12.3338	11.3614	2.87334	2.95984	0	0	Glutamate dehydrogenase
Alanine, aspartate and glutamate metabolism	ONK72997.1	14.3182	13.7552	13.4444	13.5549	14.2352	0	-0.873788	0	0	Glutamine phosphoribosylpyrophosphate amidotransferase
alpha-Linolenic acid metabolism	XP_020241314.1	13.6417	12.8979	12.8457	12.5518	13.2549	0	-0.79601	-1.0899	0	12-oxophytodienoate reductase 7
alpha-Linolenic acid metabolism	XP_020259990.1	12.6788	10.638	10.6772	10.8306	11.3648	0	0	-1.84819	0	3-ketoacyl-CoA thiolase 2, peroxisomal-like
alpha-Linolenic acid metabolism	XP_020680736.1	18.3317	19.2173	18.4207	18.9301	18.2315	0	0	0.5984	0	alcohol dehydrogenase 3
alpha-Linolenic acid metabolism	PKA54549.1	14.6159	16.5061	15.6473	16.1408	15.7886	1.89019	0	1.52499	1.17277	Alcohol dehydrogenase 3
alpha-Linolenic acid metabolism	CAI30435.1	10.2074	12.3786	12.8821	13.7193	11.5871	0	2.67476	3.51188	0	hydroperoxide dehydratase
alpha-Linolenic acid metabolism	PKU85712.1	11.0428	10.4024	11.9869	12.5617	12.2879	-0.640357	0	1.51893	0	Peroxisomal acyl-coenzyme A oxidase 1
alpha-Linolenic acid metabolism	XP_020671877.2	9.33872	9.64212	9.77606	10.2183	9.95026	0	0	0.879565	0.611539	peroxisomal fatty acid beta-oxidation multifunctional protein isoform X1
Amino sugar and nucleotide sugar metabolism	ONK73945.1	15.1452	13.9391	13.4936	13.0479	12.7833	0	-1.65158	0	-2.36183	Beta-D-xylosidase 4
Amino sugar and nucleotide sugar metabolism	PKU60085.1	14.9281	14.1426	13.8629	13.4407	12.5588	0	-1.0652	0	-2.36926	Beta-D-xylosidase 4
Amino sugar and nucleotide sugar metabolism	XP_020272395.1	13.1451	10.9471	9.90043	11.5462	10.9301	-2.198	-3.24469	-1.59892	0	beta-hexosaminidase 1
Amino sugar and nucleotide sugar metabolism	XP_020696979.1	10.2929	12.3293	12.3716	10.922	12.0591	2.03643	2.07876	0	1.76628	GDP-mannose 3,5-epimerase 1
Amino sugar and nucleotide sugar metabolism	PKA48786.1	12.4975	13.717	13.5029	13.0734	13.0398	1.21945	0	0	0	GDP-mannose 4,6 dehydratase 2
Amino sugar and nucleotide sugar metabolism	PKA61836.1	15.1923	14.3846	14.0127	15.4755	14.5934	0	-1.17963	0	-0.598926	NADH--cytochrome b5 reductase 1
Amino sugar and nucleotide sugar metabolism	XP_020572674.1	13.4797	12.3643	12.7656	12.0828	11.8655	0	0	0	-1.61417	NADH-cytochrome b5 reductase-like protein
Amino sugar and nucleotide sugar metabolism	PKA59879.1	14.5188	13.8581	13.5181	13.0016	14.3666	0	-1.00075	-1.51726	0	putative mannose-1-phosphate guanylyltransferase 2
Amino sugar and nucleotide sugar metabolism	ONK60643.1	17.6415	17.2556	17.3571	17.1552	16.923	0	0	0	-0.718463	reversibly glycosylated polypeptide / UDP-arabinopyranose mutase
Amino sugar and nucleotide sugar metabolism	XP_020687601.1	16.4935	15.5239	16.0086	15.4975	15.9013	-0.96963	0	-0.995959	0	UDP-arabinopyranose mutase 3
Amino sugar and nucleotide sugar metabolism	PKA56351.1	10.0083	10.9631	10.2591	10.7334	9.0543	0.954735	0	0	-0.954029	UDP-glucuronic acid decarboxylase 1
Amino sugar and nucleotide sugar metabolism	AMM04376.1	9.86673	12.335	12.3361	11.2585	9.98983	2.46824	2.46937	0	0	UDP-xylose synthase
Ascorbate and aldarate metabolism	AQM36713.2	16.3133	17.2602	16.6718	17.534	16.3283	0.946874	0	1.22065	0	aldehyde dehydrogenase
Ascorbate and aldarate metabolism	PKU80949.1	15.3114	12.4125	14.4966	15.0458	15.0825	0	-0.814797	0	0	Aldehyde dehydrogenase family 2 member B7, mitochondrial
Ascorbate and aldarate metabolism	XP_020696979.1	10.2929	12.3293	12.3716	10.922	12.0591	2.03643	2.07876	0	1.76628	GDP-mannose 3,5-epimerase 1
Ascorbate and aldarate metabolism	XP_020275577.1	21.0411	20.4275	20.7274	20.8024	20.1036	-0.613581	0	0	-0.937514	L-ascorbate peroxidase, cytosolic
Ascorbate and aldarate metabolism	XP_020693706.1	14.4399	14.7764	15.1179	14.7933	14.4829	0	0.678014	0	0	L-ascorbate peroxidase, cytosolic
Ascorbate and aldarate metabolism	XP_020253285.1	17.4986	17.0746	16.7552	17.178	17.2065	0	-0.74346	0	0	aldehyde dehydrogenase family 2 member B7, mitochondrial-like
Ascorbate and aldarate metabolism	XP_028551671.1	14.5595	15.3552	15.3078	15.6011	14.6833	0.795698	0.748378	1.04169	0	monodehydroascorbate reductase 3, cytosolic-like
Base excision repair	PKA64255.1	11.9939	13.0301	12.1448	12.828	12.857	1.03621	0	0.83414	0.863101	DNA ligase 1
Base excision repair	XP_020245108.1	9.26252	12.4461	12.1551	11.6577	11.1982	3.1836	2.89256	2.39514	0	DNA polymerase delta catalytic subunit
Base excision repair	XP_020241643.1	10.0056	12.9604	10.9782	12.6533	11.2313	2.95486	0	2.64771	0	DNA-(apurinic or apyrimidinic site) lyase, chloroplastic isoform X1
Base excision repair	PKA56150.1	16.7243	17.8415	17.609	17.889	17.5084	1.11718	0	1.16466	0.784052	Proliferating cell nuclear antigen
Base excision repair	XP_020243736.1	16.1785	15.7754	16.7522	16.8139	16.7956	0	0	0.635384	0	proliferating cell nuclear antigen-like
Benzoate degradation	AEI27246.1	16.0974	15.2823	16.2667	15.7643	16.3531	-0.815116	0	0	0	putative acetyl-CoA-C-acetyltransferase
Calcium signaling pathway	XP_020259225.1	16.0091	15.1855	14.8118	15.4568	14.8401	0	0	0	-1.16897	mitochondrial outer membrane protein porin 1-like
Calcium signaling pathway	XP_020244901.1	14.6621	13.8359	13.0991	14.1667	13.716	0	0	0	-0.946029	mitochondrial outer membrane protein porin 5-like
Carbon fixation in photosynthetic organisms	PKA66798.1	11.3649	9.91553	10.0727	10.7575	9.35971	-1.44941	0	0	0	Fructose-1,6-bisphosphatase, cytosolic
Carbon fixation in photosynthetic organisms	XP_020703251.1	21.1045	20.7918	20.7428	20.4825	20.5443	0	0	-0.622067	0	fructose-bisphosphate aldolase 1, cytoplasmic-like
Carbon fixation in photosynthetic organisms	PKU74394.1	9.61307	11.0333	9.72718	10.2204	10.7968	0	0	0.6073	0	Fructose-bisphosphate aldolase cytoplasmic isozyme
Carbon fixation in photosynthetic organisms	PKA56931.1	9.13128	10.4428	11.1535	10.2999	9.71113	0	2.02225	1.16863	0	Glyceraldehyde 3-phosphate dehydrogenase GAPA2, chloroplastic
Carbon fixation in photosynthetic organisms	ONK79621.1	21.682	21.0758	21.4789	21.3717	21.9253	-0.606182	0	0	0	Malate dehydrogenase
Carbon fixation in photosynthetic organisms	XP_020264896.1	20.066	19.7804	19.8287	19.7682	19.3723	0	0	0	-0.693757	NADP-dependent malic enzyme isoform X1
Carbon fixation in photosynthetic organisms	XP_020263913.1	13.751	13.3445	12.9569	14.0009	13.0675	0	-0.794076	0	0	phosphoenolpyruvate carboxylase 2
Carbon fixation in photosynthetic organisms	AIZ68220.1	13.2299	13.3662	13.3515	11.3932	11.748	0	0	-1.83671	0	phosphoglycerate kinase
Carbon fixation in photosynthetic organisms	ACP30469.1	10.8914	10.0217	9.41389	9.57066	9.0214	0	0	-1.32073	-1.86999	plastid glyceraldehyde-3-phosphate dehydrogenase, partial
Carbon fixation in photosynthetic organisms	CBW95562.1	18.107	17.0115	17.6842	15.7708	18.6023	0	0	-2.3362	0	putative glyceraldehyde 3-phosphate dehydrogenase
Carbon fixation in photosynthetic organisms	XP_020695389.1	18.8609	17.4604	18.5083	18.8716	18.0043	0	0	0	-0.856551	triosephosphate isomerase, cytosolic
Carbon fixation in photosynthetic organisms	XP_020682931.1	10.3136	10.0738	9.77587	9.80154	8.99841	0	0	0	-1.31516	triosephosphate isomerase, cytosolic
Chloroalkane and chloroalkene degradation	XP_020273536.1	19.1289	18.5476	18.4302	18.4691	18.6322	0	-0.698608	0	0	alcohol dehydrogenase class-3
Chloroalkane and chloroalkene degradation	PKU80949.1	15.3114	12.4125	14.4966	15.0458	15.0825	0	-0.814797	0	0	Aldehyde dehydrogenase family 2 member B7, mitochondrial
Chloroalkane and chloroalkene degradation	XP_020253285.1	17.4986	17.0746	16.7552	17.178	17.2065	0	-0.74346	0	0	aldehyde dehydrogenase family 2 member B7, mitochondrial-like
Citrate cycle (TCA cycle)	PKA53521.1	10.0102	10.7709	10.7502	11.559	10.8297	0	0	1.54875	0	Aconitate hydratase, cytoplasmic
Citrate cycle (TCA cycle)	XP_020273138.1	16.039	15.4788	15.4178	15.5583	15.7033	0	-0.62122	0	0	ATP-citrate synthase beta chain protein 1
Citrate cycle (TCA cycle)	ONK58846.1	13.6281	13.096	12.86	13.0306	12.6673	0	-0.768143	0	-0.960838	Dihydrolipoamide acetyltransferase
Citrate cycle (TCA cycle)	ONK63106.1	18.2779	17.805	17.7983	17.8374	17.5234	0	0	0	-0.754447	dihydrolipoamide dehydrogenase
Citrate cycle (TCA cycle)	XP_020244122.1	15.4134	15.1589	14.908	14.5855	15.0682	0	0	-0.827946	0	dihydrolipoyl dehydrogenase 2, chloroplastic-like
Citrate cycle (TCA cycle)	XP_020686547.1	15.2227	14.9426	14.606	14.8206	14.3404	0	-0.616705	0	-0.882245	fumarate hydratase 1, mitochondrial isoform X1
Citrate cycle (TCA cycle)	XP_020599716.1	14.0301	14.4772	14.7362	14.5144	13.6637	0	0.706077	0	0	isocitrate dehydrogenase
Citrate cycle (TCA cycle)	XP_020585664.1	14.6212	13.8901	13.888	14.0531	14.4306	0	-0.73311	0	0	dihydrolipoyllysine-residue acetyltransferase component 4 of pyruvate dehydrogenase complex, chloroplastic
Citrate cycle (TCA cycle)	XP_020264502.1	15.3097	14.246	15.6833	15.9942	15.5274	0	0	0.684482	0	succinate--CoA ligase
D-Glutamine and D-glutamate metabolism	PKA59753.1	10.1419	13.0152	13.1017	12.3338	11.3614	2.87334	2.95984	0	0	Glutamate dehydrogenase
Fatty acid degradation	XP_020259990.1	12.6788	10.638	10.6772	10.8306	11.3648	0	0	-1.84819	0	3-ketoacyl-CoA thiolase 2, peroxisomal-like
Fatty acid degradation	PKA54549.1	14.6159	16.5061	15.6473	16.1408	15.7886	1.89019	0	1.52499	1.17277	Alcohol dehydrogenase 3
Fatty acid degradation	XP_020680736.1	18.3317	19.2173	18.4207	18.9301	18.2315	0	0	0.5984	0	alcohol dehydrogenase 3
Fatty acid degradation	XP_020273536.1	19.1289	18.5476	18.4302	18.4691	18.6322	0	-0.698608	0	0	alcohol dehydrogenase class-3
Fatty acid degradation	AQM36713.2	16.3133	17.2602	16.6718	17.534	16.3283	0.946874	0	1.22065	0	aldehyde dehydrogenase
Fatty acid degradation	PKU80949.1	15.3114	12.4125	14.4966	15.0458	15.0825	0	-0.814797	0	0	Aldehyde dehydrogenase family 2 member B7, mitochondrial
Fatty acid degradation	XP_020253285.1	17.4986	17.0746	16.7552	17.178	17.2065	0	-0.74346	0	0	aldehyde dehydrogenase family 2 member B7, mitochondrial-like
Fatty acid degradation	PKU85712.1	11.0428	10.4024	11.9869	12.5617	12.2879	-0.640357	0	1.51893	0	Peroxisomal acyl-coenzyme A oxidase 1
Fatty acid degradation	XP_020671877.2	9.33872	9.64212	9.77606	10.2183	9.95026	0	0	0.879565	0.611539	peroxisomal fatty acid beta-oxidation multifunctional protein isoform X1
Fatty acid degradation	AEI27246.1	16.0974	15.2823	16.2667	15.7643	16.3531	-0.815116	0	0	0	putative acetyl-CoA-C-acetyltransferase
Flavonoid biosynthesis	AAS48416.1	14.0891	10.6388	11.047	12.0672	9.6492	0	-3.04205	0	-4.43988	cinammate 4-hydroxylase
Fructose and mannose metabolism	PKA66798.1	11.3649	9.91553	10.0727	10.7575	9.35971	-1.44941	0	0	0	Fructose-1,6-bisphosphatase, cytosolic
Fructose and mannose metabolism	XP_020703251.1	21.1045	20.7918	20.7428	20.4825	20.5443	0	0	-0.622067	0	fructose-bisphosphate aldolase 1, cytoplasmic-like
Fructose and mannose metabolism	PKU74394.1	9.61307	11.0333	9.72718	10.2204	10.7968	0	0	0.6073	0	Fructose-bisphosphate aldolase cytoplasmic isozyme
Fructose and mannose metabolism	PKA48786.1	12.4975	13.717	13.5029	13.0734	13.0398	1.21945	0	0	0	GDP-mannose 4,6 dehydratase 2
Fructose and mannose metabolism	XP_020250421.1	11.3703	14.5208	14.6577	14.2504	12.9869	3.1505	3.2874	2.88013	0	NADP-dependent D-sorbitol-6-phosphate dehydrogenase-like
Fructose and mannose metabolism	PKA59879.1	14.5188	13.8581	13.5181	13.0016	14.3666	0	-1.00075	-1.51726	0	putative mannose-1-phosphate guanylyltransferase 2
Fructose and mannose metabolism	XP_020268220.1	12.785	11.679	13.3357	11.0777	11.2517	0	0	-1.7073	0	pyrophosphate--fructose 6-phosphate 1-phosphotransferase subunit alpha
Fructose and mannose metabolism	XP_020265419.1	13.225	13.9667	14.0049	13.7465	13.3225	0.741733	0.779957	0	0	pyrophosphate--fructose 6-phosphate 1-phosphotransferase subunit alpha-like isoform X2
Glutathione metabolism	ANH58215.1	11.4792	12.6837	12.6705	13.8235	10.9644	0	0	2.34427	0	glutathione S-transferase
Glutathione metabolism	XP_020693706.1	14.4399	14.7764	15.1179	14.7933	14.4829	0	0.678014	0	0	L-ascorbate peroxidase, cytosolic
Glutathione metabolism	XP_020275577.1	21.0411	20.4275	20.7274	20.8024	20.1036	-0.613581	0	0	-0.937514	L-ascorbate peroxidase, cytosolic
Glutathione metabolism	XP_020268593.1	15.3209	14.6048	15.3371	13.6592	14.7985	0	0	-1.66167	0	leucine aminopeptidase 2, chloroplastic-like
Glutathione metabolism	XP_020268339.1	12.2896	11.7793	11.8112	11.0196	12.6269	0	0	-1.27	0	probable phospholipid hydroperoxide glutathione peroxidase
Glycolysis / Gluconeogenesis	PKU80949.1	15.3114	12.4125	14.4966	15.0458	15.0825	0	-0.814797	0	0	Aldehyde dehydrogenase family 2 member B7, mitochondrial	K00129
Glycolysis / Gluconeogenesis	PKA54549.1	14.6159	16.5061	15.6473	16.1408	15.7886	1.89019	0	1.52499	1.17277	Alcohol dehydrogenase 3	K00114
Glycolysis / Gluconeogenesis	XP_020680736.1	18.3317	19.2173	18.4207	18.9301	18.2315	0	0	0.5984	0	alcohol dehydrogenase 3	K00114
Glycolysis / Gluconeogenesis	XP_020273536.1	19.1289	18.5476	18.4302	18.4691	18.6322	0	-0.698608	0	0	alcohol dehydrogenase class-3	K00114
Glycolysis / Gluconeogenesis	AQM36713.2	16.3133	17.2602	16.6718	17.534	16.3283	0.946874	0	1.22065	0	aldehyde dehydrogenase	K00129
Glycolysis / Gluconeogenesis	PKU80949.1	15.3114	12.4125	14.4966	15.0458	15.0825	0	-0.814797	0	0	Aldehyde dehydrogenase family 2 member B7, mitochondrial	K00129
Glycolysis / Gluconeogenesis	XP_020252423.1	12.3161	11.8931	12.8093	11.234	13.7347	0	0	-1.08206	0	cytosolic enolase 3	K01689
Glycolysis / Gluconeogenesis	ONK58846.1	13.6281	13.096	12.86	13.0306	12.6673	0	-0.768143	0	-0.960838	Dihydrolipoamide acetyltransferase	K00627
Glycolysis / Gluconeogenesis	ONK63106.1	18.2779	17.805	17.7983	17.8374	17.5234	0	0	0	-0.754447	dihydrolipoamide dehydrogenase	K00382
Glycolysis / Gluconeogenesis	XP_020244122.1	15.4134	15.1589	14.908	14.5855	15.0682	0	0	-0.827946	0	dihydrolipoyl dehydrogenase 2, chloroplastic-like	K00382
Glycolysis / Gluconeogenesis	XP_020703251.1	21.1045	20.7918	20.7428	20.4825	20.5443	0	0	-0.622067	0	fructose-bisphosphate aldolase 1, cytoplasmic-like	K01623
Glycolysis / Gluconeogenesis	PKU74394.1	9.61307	11.0333	9.72718	10.2204	10.7968	0	0	0.6073	0	Fructose-bisphosphate aldolase cytoplasmic isozyme	K01623
Glycolysis / Gluconeogenesis	XP_020253285.1	17.4986	17.0746	16.7552	17.178	17.2065	0	-0.74346	0	0	aldehyde dehydrogenase family 2 member B7, mitochondrial-like	K00129
Glycolysis / Gluconeogenesis	XP_020585664.1	14.6212	13.8901	13.888	14.0531	14.4306	0	-0.73311	0	0	dihydrolipoyllysine-residue acetyltransferase component 4 of pyruvate dehydrogenase complex, chloroplastic
Glycolysis / Gluconeogenesis	AIZ68220.1	13.2299	13.3662	13.3515	11.3932	11.748	0	0	-1.83671	0	phosphoglycerate kinase	K00927
Glycolysis / Gluconeogenesis	ONK61728.1	14.2098	15.2551	14.9441	15.8346	14.194	0	0	1.62472	0	Phosphoglycerate mutase	K15633
Glycolysis / Gluconeogenesis	ACP30469.1	10.8914	10.0217	9.41389	9.57066	9.0214	0	0	-1.32073	-1.86999	plastid glyceraldehyde-3-phosphate dehydrogenase, partial	K05298
Glycolysis / Gluconeogenesis	CBW95562.1	18.107	17.0115	17.6842	15.7708	18.6023	0	0	-2.3362	0	putative glyceraldehyde 3-phosphate dehydrogenase	K05298
Glycolysis / Gluconeogenesis	XP_020268220.1	12.785	11.679	13.3357	11.0777	11.2517	0	0	-1.7073	0	pyrophosphate--fructose 6-phosphate 1-phosphotransferase subunit alpha	K00895
Glycolysis / Gluconeogenesis	XP_020265419.1	13.225	13.9667	14.0049	13.7465	13.3225	0.741733	0.779957	0	0	pyrophosphate--fructose 6-phosphate 1-phosphotransferase subunit alpha-like isoform X2	K00895
Glycolysis / Gluconeogenesis	XP_020253295.1	15.6641	15.0498	15.0333	14.5164	16.578	0	0	-1.14767	0	pyruvate kinase 1, cytosolic	K00873
Glycolysis / Gluconeogenesis	AIZ68207.1	18.5614	17.7665	17.9624	17.8239	18.0923	-0.794861	-0.599007	-0.737489	0	pyruvate kinase, cytosolic isozyme-like isoform X1	K00873
Glycolysis / Gluconeogenesis	XP_020682931.1	10.3136	10.0738	9.77587	9.80154	8.99841	0	0	0	-1.31516	triosephosphate isomerase, cytosolic	K01803
Glycolysis / Gluconeogenesis	XP_020695389.1	18.8609	17.4604	18.5083	18.8716	18.0043	0	0	0	-0.856551	triosephosphate isomerase, cytosolic	K01803
Glycosphingolipid biosynthesis - globo series	ONK56612.1	14.8517	13.3912	13.8117	13.4624	14.1084	-1.46053	0	0	0	Alpha-D-galactosidase (melibiase)
Glycosphingolipid biosynthesis - globo series	XP_020272395.1	13.1451	10.9471	9.90043	11.5462	10.9301	-2.198	-3.24469	-1.59892	0	beta-hexosaminidase 1
Isoquinoline alkaloid biosynthesis	XP_020263572.1	14.2481	13.4552	13.5828	13.4134	14.004	-0.7929	0	-0.834655	0	bifunctional aspartate aminotransferase and glutamate/aspartate-prephenate aminotransferase isoform X1
Limonene and pinene degradation	PKU80949.1	15.3114	12.4125	14.4966	15.0458	15.0825	0	-0.814797	0	0	Aldehyde dehydrogenase family 2 member B7, mitochondrial
Limonene and pinene degradation	XP_020253285.1	17.4986	17.0746	16.7552	17.178	17.2065	0	-0.74346	0	0	aldehyde dehydrogenase family 2 member B7, mitochondrial-like
Monobactam biosynthesis	PKA61621.1	14.2429	13.8916	12.0872	13.4065	13.5512	0	0	0	-0.691765	4-hydroxy-tetrahydrodipicolinate synthase 2, chloroplastic
Monobactam biosynthesis	AAF18998.1	9.5475	9.50344	10.4891	9.76901	10.2849	0	0	0	0.737369	ATP-sulfurylase
Pentose phosphate pathway	XP_020703251.1	21.1045	20.7918	20.7428	20.4825	20.5443	0	0	-0.622067	0	fructose-bisphosphate aldolase 1, cytoplasmic-like
Pentose phosphate pathway	PKU74394.1	9.61307	11.0333	9.72718	10.2204	10.7968	0	0	0.6073	0	Fructose-bisphosphate aldolase cytoplasmic isozyme
Pentose phosphate pathway	XP_020263619.1	13.3736	12.3961	12.6664	12.2156	11.4928	-0.977473	0	-1.15794	0	probable 6-phosphogluconolactonase 4, chloroplastic
Pentose phosphate pathway	XP_020268220.1	12.785	11.679	13.3357	11.0777	11.2517	0	0	-1.7073	0	pyrophosphate--fructose 6-phosphate 1-phosphotransferase subunit alpha
Phenylpropanoid biosynthesis	ONK62462.1	14.1319	10.2989	11.925	11.8329	12.2904	-3.83297	0	-2.299	-1.84147	Adenosine monophosphate deaminase
Phenylpropanoid biosynthesis	XP_020241182.1	12.2419	13.5762	13.277	13.8935	12.7065	0	0	1.65164	0	aldehyde dehydrogenase family 2 member C4-like
Phenylpropanoid biosynthesis	XP_020263929.1	16.0829	15.6877	15.3468	15.1692	15.9687	0	0	-0.913697	0	beta-glucosidase 1-like
Phenylpropanoid biosynthesis	ONK59040.1	14.7413	13.0111	13.1472	12.1669	14.0726	-1.73028	-1.59409	-2.57446	0	caffeic acid 3-O-methyltransferase
Phenylpropanoid biosynthesis	PKU81196.1	19.1079	17.3657	17.5414	17.7621	17.4694	-1.74215	0	0	-1.63847	Cationic peroxidase 1
Phenylpropanoid biosynthesis	AAS48416.1	14.0891	10.6388	11.047	12.0672	9.6492	0	-3.04205	0	-4.43988	cinammate 4-hydroxylase
Phenylpropanoid biosynthesis	XP_020242854.1	11.1115	9.9636	10.4858	9.26786	9.57892	0	0	-1.84366	0	peroxidase 50-like, partial
Phenylpropanoid biosynthesis	PKA53650.1	15.9917	13.0028	14.9265	14.3118	14.6425	-2.98889	0	-1.67991	-1.34916	Peroxidase 51
Phenylpropanoid biosynthesis	XP_020275593.1	13.5297	9.83502	11.1033	10.9003	12.775	-3.69469	0	0	0	peroxidase 51-like
Phenylpropanoid biosynthesis	XP_020586448.1	12.5888	12.8945	15.6461	15.7803	14.4989	0	3.05734	3.19155	1.91015	peroxidase 5-like
Phenylpropanoid biosynthesis	XP_020577850.1	10.3757	9.29601	10.7517	10.974	9.30299	-1.07965	0	0	-1.07267	probable cinnamyl alcohol dehydrogenase 1 isoform X1
Photosynthesis	ONK57148.1	9.02503	10.5947	13.2311	12.9665	11.175	0	4.20605	3.94144	2.14999	Ferredoxin-3, chloroplastic
Photosynthesis	XP_020272980.1	15.1577	15.1115	14.5374	14.7529	15.154	0	-0.620302	0	0	ferredoxin--NADP reductase, root isozyme, chloroplastic-like
Plant hormone signal transduction	XP_020693400.1	9.63068	12.0228	11.4252	12.1367	11.2369	2.39217	0	2.50603	0	serine/threonine-protein kinase SAPK7
Plant hormone signal transduction	API65110.1	8.82029	11.8766	10.3231	9.78038	9.42471	3.05634	0	0	0	serine/threonine-protein kinase SRK2E
Sphingolipid signaling pathway	XP_020264363.1	14.3585	14.8566	14.788	15.0773	14.6164	0	0	0.718851	0	serine/threonine-protein phosphatase 2A 65 kDa regulatory subunit A beta isoform-like
Sphingolipid signaling pathway	XP_020690474.2	11.0358	14.0855	13.5286	13.3432	13.1387	3.04974	0	0	0	phospholipase D alpha 1
Sphingolipid signaling pathway	XP_020270081.1	17.5411	18.3255	18.2104	18.5271	17.7643	0.78438	0	0.985997	0	phospholipase D alpha 1-like
Starch and sucrose metabolism	PKU60085.1	14.9281	14.1426	13.8629	13.4407	12.5588	0	-1.0652	0	-2.36926	Beta-D-xylosidase 4
Starch and sucrose metabolism	AMM04376.1	9.86673	12.335	12.3361	11.2585	9.98983	2.46824	2.46937	0	0	UDP-xylose synthase
Starch and sucrose metabolism	ONK73945.1	15.1452	13.9391	13.4936	13.0479	12.7833	0	-1.65158	0	-2.36183	Beta-D-xylosidase 4
Starch and sucrose metabolism	ONK62000.1	11.769	10.2365	9.98757	10.4814	10.9761	-1.53247	-1.78141	-1.28762	0	glycogen phosphorylase
Terpenoid backbone biosynthesis	PKA47772.1	12.605	11.8865	12.2312	11.9265	10.8064	-0.718444	0	0	0	diphosphomevalonate decarboxylase
Terpenoid backbone biosynthesis	AEI27246.1	16.0974	15.2823	16.2667	15.7643	16.3531	-0.815116	0	0	0	putative acetyl-CoA-C-acetyltransferase
Tropane, piperidine and pyridine alkaloid biosynthesis	ONK59585.1	14.4382	13.9856	13.9812	13.5287	14.47	0	0	-0.909559	0	Aspartate aminotransferase
Tropane, piperidine and pyridine alkaloid biosynthesis	XP_020263572.1	14.2481	13.4552	13.5828	13.4134	14.004	-0.7929	0	-0.834655	0	bifunctional aspartate aminotransferase and glutamate/aspartate-prephenate aminotransferase isoform X1
Tryptophan metabolism	XP_020252950.1	14.5669	15.5523	15.2438	15.3636	14.6315	0.985317	0	0	0	2-oxoglutarate dehydrogenase, mitochondrial-like
Tryptophan metabolism	AQM36713.2	16.3133	17.2602	16.6718	17.534	16.3283	0.946874	0	1.22065	0	aldehyde dehydrogenase
Tryptophan metabolism	PKU80949.1	15.3114	12.4125	14.4966	15.0458	15.0825	0	-0.814797	0	0	Aldehyde dehydrogenase family 2 member B7, mitochondrial
Tryptophan metabolism	XP_020253285.1	17.4986	17.0746	16.7552	17.178	17.2065	0	-0.74346	0	0	aldehyde dehydrogenase family 2 member B7, mitochondrial-like
Tryptophan metabolism	AEI27246.1	16.0974	15.2823	16.2667	15.7643	16.3531	-0.815116	0	0	0	putative acetyl-CoA-C-acetyltransferase
Valine, leucine and isoleucine biosynthesis	PKA53359.1	14.41	13.7997	13.6522	14.0156	13.8811	-0.610223	-0.757757	0	0	2-isopropylmalate synthase B
Valine, leucine and isoleucine biosynthesis	AXJ14472.1	11.9841	11.4391	11.4168	11.0851	10.9788	0	0	-0.899038	0	chloroplast acetolactate synthase
Valine, leucine and isoleucine biosynthesis	XP_020265027.1	9.83689	13.4448	13.3554	13.575	11.7288	3.60791	3.5185	3.73814	1.89193	ketol-acid reductoisomerase, chloroplastic-like
Valine, leucine and isoleucine degradation	XP_020259990.1	12.6788	10.638	10.6772	10.8306	11.3648	0	0	-1.84819	0	3-ketoacyl-CoA thiolase 2, peroxisomal-like
Valine, leucine and isoleucine degradation	PKA64846.1	9.97149	11.198	12.6865	12.1089	11.0854	0	2.71504	2.13741	0	Alanine--glyoxylate aminotransferase 2 like 3, mitochondrial
Valine, leucine and isoleucine degradation	AQM36713.2	16.3133	17.2602	16.6718	17.534	16.3283	0.946874	0	1.22065	0	aldehyde dehydrogenase
Valine, leucine and isoleucine degradation	PKU80949.1	15.3114	12.4125	14.4966	15.0458	15.0825	0	-0.814797	0	0	Aldehyde dehydrogenase family 2 member B7, mitochondrial
Valine, leucine and isoleucine degradation	ONK63106.1	18.2779	17.805	17.7983	17.8374	17.5234	0	0	0	-0.754447	dihydrolipoamide dehydrogenase
Valine, leucine and isoleucine degradation	XP_020244122.1	15.4134	15.1589	14.908	14.5855	15.0682	0	0	-0.827946	0	dihydrolipoyl dehydrogenase 2, chloroplastic-like
Valine, leucine and isoleucine degradation	PKA62673.1	12.0499	8.65588	9.76608	10.3869	10.4743	-3.39402	-2.28382	-1.66299	0	Isovaleryl-CoA dehydrogenase 1, mitochondrial
Valine, leucine and isoleucine degradation	XP_020265942.1	15.1069	14.4615	14.4478	14.6806	13.8897	0	-0.659107	0	-1.21724	isovaleryl-CoA dehydrogenase, mitochondrial
Valine, leucine and isoleucine degradation	XP_020253285.1	17.4986	17.0746	16.7552	17.178	17.2065	0	-0.74346	0	0	aldehyde dehydrogenase family 2 member B7, mitochondrial-like
Valine, leucine and isoleucine degradation	XP_020275463.1	13.0137	12.6473	12.5464	12.2968	12.115	0	0	0	-0.8987	methylcrotonoyl-CoA carboxylase beta chain, mitochondrial
Valine, leucine and isoleucine degradation	XP_020257246.1	15.3814	15.4635	14.7462	14.9794	15.9334	0	-0.635181	0	0	methylmalonate-semialdehyde dehydrogenase
Valine, leucine and isoleucine degradation	XP_020257248.1	10.0765	11.8974	11.9732	12.4092	11.3775	0	0	2.33269	0	methylmalonate-semialdehyde dehydrogenase
Valine, leucine and isoleucine degradation	AEI27246.1	16.0974	15.2823	16.2667	15.7643	16.3531	-0.815116	0	0	0	putative acetyl-CoA-C-acetyltransferase
